# Supplementary material for: Cell surface carbohydrates of symbiotic dinoflagellates and their role in the establishment of cnidarian–dinoflagellate symbiosis
Source: ISME J. 2021 Jul 20;16(1):190–9. doi: 10.1038/s41396-021-01059-w (PMC8290866; doi:10.1038/s41396-021-01059-w)
Supplement: Supplementary file 1 — Supplementary information 1, 3 [file 41396_2021_1059_MOESM1_ESM.xlsx]

## Sheet: Suppl. information 1
Supplementary Information 1. List of 95 lectins used in this study for the lectin array experiment: organism from which the lectin has been isolated, abbreviation of the lectin name, specificity of the lectin and statistical output of the binding of the lectin to B. minutum, C. goreaui and F. kawagutii. * = p < 0.05; ** = p < 0.01; *** = p < 0.001; . = p > 0.05.
Lectin form	Abbreviation	Specificity Group	Specificity	B. minutum ≠ C. goreaui	B. minutum ≠ F. kawagutii	C. goreaui ≠ F. kawagutii
Anguilla anguilla	AAA	fucose	αFuc	.	.
Aleuria aurantia	AAL	fucose	Fucα6GlcNAc	.	**	**
Burkholderia cenocepacia	BC2LCN	fucose	Fucα1-2Galβ1-3GalNAc , Fucα1-2Galβ1-3GlcNAc	**	**	.
Laburnum anagyroides	LAL	fucose	lectinLALa-Me-L-Fucose among monosacchrides	***	***	.
Lotus tetragonolobus	LOTUS	fucose	αFuc	.	.	.
Pseudomonas aeruginosa II	PA-IIL	fucose	Fucose, Fucose containing oligosaccharides,	**	**	.
Pseudomonas aeruginosa I	PA-IL	fucose	Fucose, Fucose containing oligosaccharides,	.	.	.
Ralstonia solanacearum	RS-FUC	fucose	Fucose	.	.	*
Ulex europaeus I	UEA-I	fucose	αFuc	.	.	.
Agaricus bisporus	ABA	galactose	Galactose (β1,3) N-Acetylgalactosamine	**	**	.
Agaricus bisporus	ABL	galactose	galactose-β-1,3-N-acetylgalactosamine, galactose-β-1,3-N-acetylglucosamine	*	.	.
Amaranthus caudatus	ACL	galactose	Galβ3GalNAc	.	.	.
Bauhinia purpurea	BPA	galactose	Galβ3GalNAc	.	.	.
Clitocybe nebularis	CNL	galactose	2]Galβ1-4GlcNAc	.	**	**
Dictyostelium discoideum	DISCOIDIN II	galactose	Gal, LacNAc, Asialoglycans, Gal/GalNAcβ1-4GlcNAcβ1-6Gal/GalNAc	.	.	.
Erythrina cristagalli	ECA	galactose	Galβ4GlcNAc	.	.	.
Eunonymus europaeus	EEL	galactose	Galα3Gal	.	.	.
Human galectin 7-S	GAL-7S	galactose	Galβ1-3GlcNAc	.	**	**
Glechoma Hederacea	GHA	galactose	Gal, methyl a-D-galactopyranoside, GalNAc	**	.	.
Griffonia (Banderaea) simplicifolia I	GSI	galactose	αGal, α3GalNAc	*	.	.
Jacalin	JACALIN	galactose	Galβ3GalNAc	.	*	*
Maackia amurensis I	MAA	galactose	Galβ4GlcNAc	*	.	.
Pure Morniga G	MNA-G	galactose	Galactose	.	.	*
Marasmius oreades	MOA	galactose	3Galβ1-4GlcNAc, Galα1-3Gal	.	.	.
Maclura pomifera	MPL	galactose	Galβ3GalNAc	.	.	.
Phaseolus vulgaris Erythroagglutinin	PHA-E	galactose	Galβ4GlcNAcβ2Manα6(GlcNAcb4) (GlcNAcβ4Manα3)Manβ4	**	**	.
Leucoagglutinin	PHA-L	galactose	Galβ4GlcNAcβ6(Gl cNAcβ2Manα3)Manα3	.	.	.
Phaseolus vulgaris agglutinin	PHA-P	galactose	Galβ4GlcNAcβ2Manα6(GlcNAcb4) (GlcNAcβ4Manα3)Manβ4, Galβ4GlcNAcβ6(Gl cNAcβ2Manα3)Manα3	.	.	.
Peanut	PNA	galactose	Galβ3GalNAc	*	.	.
Ricinus communis agglutinin I	RCA120	galactose	galactose, lactose	*	*	.
Ricinus communis agglutinin II	RCA60	galactose	Galactose, N-acetyl-D-galactosamine, lactose	**	.	**
Vigna radiata	VRA	galactose	a-Galactose	.	.	.
Arum maculatum	AMA	mannose	Mannose	**	.	**
Allium sativum	ASA	mannose	αMan	.	.	.
Musa acuminata	BANLEC	mannose	containing α1,3-glycoside bond	**	**	.
Burkholderia cenocepacia	BC2L-A	mannose	High-mannose	***	***	.
Calystegia sepium	CALSEPA	mannose	High-mannose	.	*	.
Coanavalin A	CONA	mannose	αMan, αGlc	.	.	*
Galanthus nivalis	GNA	mannose	αMan	***	***	***
Griffithia sp.	GRFT	mannose	High-mannose	**	**	.
Hippeastrum hybrid	HHA	mannose	αMan	***	***	***
Lens Culinaris	LCHA	mannose	αMan, αGlc	.	.	*
Lentil	LENTIL	mannose	D-Mannose, D-glucose	.	.	.
Human malectin	MALECTIN	mannose	Glc2-N-biose	.	.	.
Morniga M	MNA-M	mannose	Mannose	***	.	***
Narcissus pseudonarcissus	NPA	mannose	αMan	***	.	***
Oryza sative	ORYSATA	mannose	High-mannose	***	***	***
Phlebodium aureum	PALa	mannose	High-mannose	.	.	.
Pisum sativum	PSA	mannose	αMan, αGlc70Polyporus	*	.	.
Vicia faba	VFA	mannose	αMan	.	.	.
Vicia villosa	VVA-M	mannose	Mannose	.	.	.
Colchicum autumnale	CA	N-acetylgalactosamine	Lactose > N-Acetylgalactosamine > Galactose	**	**	.
Caragana arborescens	CAA	N-acetylgalactosamine	N-Acetylgalactosamine	.	.	.
Coprinopsis cinerea	CGL-2	N-acetylgalactosamine	GalNAcα1-3Gal, Galα1-3Gal	.	.	.
Cicer arietinum	CPA	N-acetylgalactosamine	Fetuin	.	*	.
Cytisus scoparius	CSA	N-acetylgalactosamine	N-Acetylgalactosamine	.	.	.
Dolichos biflorus	DBA	N-acetylgalactosamine	αGalNAc	.	**	**
Dictyostelium discoideum	DISCOIDIN I	N-acetylgalactosamine	αGalNAc, LacNAc	.	.	.
Human galectin 2	GAL-2	N-acetylgalactosamine	GalNAcα1-3Gal, branched LacNAc	.	.	.
Pure Helix aspersa	HAA	N-acetylgalactosamine	N-Acetylgalactosamine	.	*	.
Iris hybrid	IRA	N-acetylgalactosamine	N-Acetyl-D-Galactosamine	.	.	.
Phaseolus lunatus	LBA	N-acetylgalactosamine	GalNAcα(1,3)[αFuc(1,2]Gal	.	.	.
Pleurocybella porrigens	PPL	N-acetylgalactosamine	α/βGalNAc	.	.	.
Psophocarpus tetragonolobus I	PTL-1	N-acetylgalactosamine	GalNAc, Gal	.	*	.
Psophocarpus tetragonolobus II	PTL-2	N-acetylgalactosamine	blood group H structures and the T-antigen	.	.	.
Robinia pseudoacacia	RPA	N-acetylgalactosamine	N-Acetylgalactosamine, thyroglobulin	.	.	.
Soybean	SBA	N-acetylgalactosamine	α > βGalNAc	.	.	.
Salivia horminum	SHA	N-acetylgalactosamine	N-Acetylgalactosamine	***	***	.
Sophora japonica	SJA	N-acetylgalactosamine	α > βGalNAc	.	.	.
Tulipa	TL	N-acetylgalactosamine	N-Acetylgalactosamine	**	**	.
Vicia villosa	VVA	N-acetylgalactosamine	GalNAc	.	.	.
Wisteria floribunda	WFA	N-acetylgalactosamine	GalNAc	*	.	.
Datura stramonium	DSA	N-Acetylglucosamine	(GlcNAc)2-4	*	.	.
E. coli	F17AG	N-Acetylglucosamine	GlcNAc	.	.	.
Griffonia (Banderaea) simplicifolia II	GSII	N-Acetylglucosamine	α or βGlcNAc	***	***	.
Lycopersicon esculentum	LEA	N-Acetylglucosamine	(GlcNAc)2-4	.	.	.
Phytolacca americana	PWA	N-Acetylglucosamine	GlcNAc(β1,4) GlcNAc oligomers, [Gal-(β1,4)	***	***	.
Solanum tuberosum	STL	N-Acetylglucosamine	(GlcNAc)2-4	**	**	.
Urtica dioica	UDA	N-Acetylglucosamine	GlcNAc	.	*	.
Ulex europaeus II	UEA-II	N-Acetylglucosamine	Poly β(1,4)Gl cNAc	.	.	.
Wheat Germ	WGA	N-Acetylglucosamine	GlcNAc	.	.	.
Human galectin 1	GAL-1	N-Acetyllactosamine	branched LacNAc, Gal	.	.	.
Human galectin 1-S	GAL-1S	N-Acetyllactosamine	branched LacNAc	**	**	.
Human galectin 3	GAL-3	N-Acetyllactosamine	poly LacNAc	.	*	.
Human galectin 3C-S	GAL-3C-S	N-Acetyllactosamine	poly LacNAc	*	*	.
Human galectin 9	GAL-9	N-Acetyllactosamine	poly LacNAc, GalNAcα1-3Gal	.	.	.
Laetiporus sulphureus	LSLN	N-Acetyllactosamine	LacNAc, poly LacNAc	**	**	.
Agrocybe cylindracea	ACG	Sialic Acid	α2-3 Sialic Acid	.	*	.
Homarus americanus	HMA	Sialic Acid	N-Acetylneuraminic acid, N-Acetylgalactosamine	***	***	.
Limulus polyphemus	LPA	Sialic Acid	Sialic Acid (N-Acetylneuraminic acid)	.	.	.
Polyporus squamosus	PSL-1A	Sialic Acid	α2-6 Sialic Acid	.	.	.
Sambucus Sieboldiana	SAMB	Sialic Acid	NeuAcα2-6Gal/GalNAc	**	**	.
Sambucus nigra I	SNA-I	Sialic Acid	NANAα(2,6)GalNAc > GalNAc = Lac >	.	.	.
Sambucus nigra II	SNA-II	Sialic Acid	NANAα(2,6)GalNAc > GalNAc = Lac >	.	.	.
Salvia sclarea	SSA	Sialic Acid	NANAα(2,6)GalNAc > GalNAc = Lac >	.	.	.

## Sheet: Suppl. Information 3
Supplementary Information 3. Heatmap of the binding of B. minutum, C. goreaui and F. kawagutii cell surface glycans to 95 lectins of a lectin array. Lectins are grouped by specificity to glycans containing Fuc = fucose, Gal = galactose, Man = mannose, GalNAc = N-Acetylgalactosamine, GulNAc = N-Acetylglucosamine, LacNAc = N-Acetyllactosamine, NANA = sialic acids.
	B. minutum	C. goreaui	F. kawagutii
AAA	0.385831	0.819005	1.26827	Fuc		30
AAL	2.39562	2.89315	4.45225			15
BC2LCN	2.41694	2.61502	4.24014			0
LAL	2.74945	0	0.46404
LOTUS	0.41569	0	0
PA-IIL	2.46996	2.86372	4.13832
PA-IL	0	0	0
RS-FUC	2.53196	1.26161	3.48712
UEA-I	0.498743	0	0.804302
ABA	1.51403	0	0	Gal
ABL	6.25913	4.57583	3.39449
ACL	3.26433	2.23174	3.09931
BPA	1.49929	0	0.444131
CNL	7.15105	9.25128	14.1398
DISCOIDIN II	1.95235	1.73131	1.83064
ECA	0.441111	0.377918	0
EEL	1.33438	0.425537	0.505479
GAL-7S	2.66138	3.38585	5.08877
GHA	7.28371	5.70782	9.45342
GSI	2.27761	0.383872	1.24882
JACALIN	5.10148	3.6552	10.05
MAA	2.49645	0.799427	2.04294
MNA-G	5.02051	3.37943	8.59503
MOA	3.78554	2.88816	4.47334
MPL	2.70898	3.01157	3.23604
PHA-E	2.8211	0	1.01564
PHA-L	2.2138	1.09136	1.7773
PHA-P	2.26768	0.852032	1.54971
PNA	2.25593	0.389524	0.913235
RCA120	7.20036	2.88651	3.00007
RCA60	2.5646	0.375247	1.97202
VRA	12.6159	19.241	20.2586
AMA	4.70623	2.76039	5.15128	Man
ASA	13.2397	10.8268	8.14753
BANLEC	19.4308	21.8898	28.8537
BC2L-A	3.96515	7.08002	7.65065
CALSEPA	2.20527	2.98003	4.69087
CONA	11.1672	10.6089	19.1619
GNA	5.79433	3.26566	9.43034
GRFT	3.42161	6.37713	6.18421
HHA	4.27736	1.95364	6.63638
LCHA	2.2523	1.42733	2.93814
LENTIL	4.0109	3.7529	3.00886
MALECTIN	1.00325	0	1.04761
MNA-M	21.5209	8.2344	18.002
NPA	4.66156	1.4137	3.64035
ORYSATA	5.58363	9.57045	13.6204
PALa	2.17438	1.83621	3.10512
PSA	5.56983	2.3596	4.10291
VFA	0.79314	0	0.417364
VVA-M	2.43217	1.47557	1.91151
CA	3.95118	1.52492	1.9998	GalNAc
CAA	3.18862	2.39416	2.76334
CGL-2	3.1801	2.66788	2.21887
CPA	2.85739	2.16418	0.655329
CSA	1.77685	0.916966	1.77032
DBA	0	0	1.53502
DISCOIDIN I	2.04891	0.769291	0.933363
GAL-2	3.04164	2.37849	2.6935
HAA	3.23929	2.02485	1.54942
IRA	1.69649	0	0.512485
LBA	1.34319	1.43116	1.72705
PPL	0	0	0
PTL-1	2.92635	3.61064	4.6595
PTL-2	2.15564	0.773097	1.77385
RPA	0	0	0
SBA	4.2123	3.47746	3.56767
SHA	1.58721	0	0
SJA	1.38283	0.4234	0.512517
TL	8.95072	2.72618	3.20591
VVA	0	0	0
WFA	3.14954	1.52418	2.49219
DSA	2.35867	0.388267	0.935749	GlcNAc
F17AG	0	0	0.418511
GSII	2.83692	0	0.489574
LEA	3.07188	1.76834	1.601
PWA	3.57429	0	0.619649
STL	9.0049	3.92584	3.80845
UDA	6.26246	11.3091	13.449
UEA-II	1.70995	0.802829	0.416146
WGA	3.43841	5.05141	4.95192
GAL-1	12.4934	5.65875	0.378274	LacNAc
GAL-1S	5.34232	1.99907	1.02188
GAL-3	4.65289	3.12383	2.41405
GAL-3C-S	1.30351	2.7919	2.78837
GAL-9	0.870858	0.953109	2.08772
LSLN	1.80676	5.6116	7.07843
ACG	0.37726	1.20365	2.00231	NANA
HMA	2.08107	0	0.433363
LPA	2.14243	3.8324	3.44466
PSL-1A	2.57359	1.27695	1.38028
SAMB	3.49875	0.37875	0.710202
SNA-I	2.04084	0.864404	0.652627
SNA-II	0	0	0.828925
SSA	0	0	0
